# Supplementary material for: Process Optimization and Quality Components Analysis of γ-Aminobutyric Acid Pickled Tea
Source: Foods. 2024 Jul 20;13(14):2287. doi: 10.3390/foods13142287 (PMC11276515; doi:10.3390/foods13142287)
Supplement: Supplementary file 1 [file foods-13-02287-s001.zip]

Archive with 1 entries (1 files):
- foods-3088504-Supplementary materials_revised R2.pdf
